# Supplementary material for: PCSK9 Imperceptibly Affects Chemokine Receptor Expression In Vitro and In Vivo
Source: Int J Mol Sci. 2021 Dec 1;22(23):13026. doi: 10.3390/ijms222313026 (PMC8657700; doi:10.3390/ijms222313026)
Supplement: Supplementary file 1 [file ijms-22-13026-s001.zip]

Archive with 1 entries (1 files):
- ijms-1455666-supplementary.pdf
